# Supplementary material for: Systematic Analysis of Circadian Genes in a Population-Based Sample Reveals Association of TIMELESS with Depression and Sleep Disturbance
Source: PLoS One. 2010 Feb 18;5(2):e9259. doi: 10.1371/journal.pone.0009259 (PMC2823770; doi:10.1371/journal.pone.0009259)
Supplement: Table S2 — Complete results for analysis between depressive disorder and SNPs of the circadian clock genes in males from Finnish population. aSNPs yielding permutated pointwise p-values, bold are SNPs having the p-values < 0.05 in the single-locus analyses. bAlleles: Major/Minor. D+, patients with depression. D-, controls (no depression). D+EMA+, depressed patients with early morning awakening. D-EMA-, controls without early morning awakening. D+FAT+, depressed patients with fatigue. D-FAT-, controls without fatigue. *SNP indicated permutation-based corrected empirical P-value (P<0.05) over the model D+EMA+ vs. D-EMA-. (0.04 MB XLS) [file pone.0009259.s004.xls]

## Sheet: Table_S2
Table S2. Complete results for analysis between depressive disorder and SNPs of the circadian clock genes in males from Finnish population.
					MALES
			Single locus analysis permutation-based P-value and odds ratio (OR) (95% CI)
Gene	SNPsa	Allelesb	D+ vs. D–		D+EMA+ vs. D–EMA–		D+FAT+ vs. D–FAT–
PER3	rs3753503	G/A	0.801	1.06(0.63-1.71)	0.152	0.49(0.19-1.24)	0.789	0.91(0.51-1.57)
	rs228729	C/T	0.882	1.02(0.77-1.36)	0.194	1.3(0.88-1.89)	1	1.01(0.73-1.38)
	rs228682	T/C	0.250	0.84(0.64-1.13)	0.564	0.88(0.60-1.30)	0.348	0.85(0.63-1.17)
	rs228642	T/C	0.571	1.09(0.83-1.44)	0.856	1.04(0.71-1.51)	0.487	1.12(0.83-1.52)
	rs1891217	C/T	0.508	1.26(0.75-2.47)	1	1.07(0.46-2.63)	0.857	1.11(0.57-2.20)
	rs12035969	C/T	0.278	0.83(0.60-1.15)	0.899	1.04(0.68-1.59)	0.335	0.83(0.59-1.19)
	rs10462021	A/G	0.526	1.11(0.80-1.50)	0.568	1.14(0.74-1.72)	0.526	1.12(0.80-1.61)
PER2	rs881933	C/G	0.350	0.85(0.63-1.18)	0.677	0.90(0.59-1.39)	0.411	0.86(0.62-1.23)
	rs934945	C/T	0.744	0.92(0.65-1.53)	0.879	1.05(0.60-1.90)	0.812	1.07(0.75-1.81)
	rs6431590	T/C	0.571	0.91(0.69-1.20)	0.335	0.82(0.55-1.19)	0.245	0.83(0.60-1.12)
	rs3739064	A/G	0.608	0.91(0.67-1.21)	0.320	0.80(0.53-1.20)	0.288	0.82(0.58-1.13)
	rs11894535	G/A	0.822	0.95(0.70-1.32)	0.764	0.93(0.61-1.45)	0.549	0.89(0.62-1.26)
	rs10462023	C/T	0.308	1.16(0.88-1.55)	0.078	1.39(0.94-2.01)	0.210	1.22(0.91-1.69)
	rs2304672	C/G	0.912	0.97(0.65-1.36)	0.530	0.83(0.48-1.39)	0.670	0.90(0.59-1.36)
	rs4663302	C/T	0.196	0.79(0.56-1.09)	0.154	0.69(0.43-1.11)	0.447	0.86(0.59-1.22)
NPAS2	rs1811399	A/C	0.483	1.14(0.81-1.57)	0.814	1.07(0.67-1.67)	0.355	1.19(0.84-1.71)
	rs12712083	A/G	0.091	0.78(0.58-1.03)	0.464	0.87(0.60-1.29)	0.045	0.72(0.54-1.01)
	rs2117714	A/G	0.730	0.94(0.71-1.30)	0.951	0.98(0.66-1.51)	0.524	0.89(0.65-1.29)
	rs6725296	G/A	0.735	0.92(0.61-1.42)	0.669	0.86(0.49-1.57)	0.620	0.87(0.56-1.42)
	rs3820785	A/G	0.916	0.97(0.69-1.34)	0.999	1.0(0.64-1.56)	0.625	0.90(0.62-1.29)
	rs17025078	G/A	0.346	1.20(0.80-1.72)	0.072	1.58(0.96-2.51)	0.252	1.28(0.85-1.94)
	rs2305160	G/A	0.278	0.83(0.60-1.12)	0.536	0.86(0.56-1.32)	0.212	0.79(0.55-1.12)
	S471L	C/T	0.189	1.30(0.92-1.92)	0.790	0.90(0.52-1.57)	0.172	1.33(0.91-2.02)
	rs1374324	G/A	0.098	1.27(0.94-1.63)	0.284	1.24(0.84-1.79)	0.102	1.30(0.95-1.75)
CLOCK	rs10462028	G/A	0.886	1.02(0.77-1.38)	0.624	0.89(0.60-1.34)	0.936	1.01(0.74-1.39)
	rs1801260	A/G	0.449	0.90(0.83-1.51)	0.943	0.91(0.67-1.53)	0.506	0.94(0.80-1.54)
	rs11932595	T/C	0.381	1.13(0.86-1.49)	0.705	0.91(0.62-1.34)	0.537	1.11(0.82-1.50)
	rs6850524	C/G	0.372	0.86(0.64-1.17)	0.918	1.03(0.69-1.51)	0.686	0.92(0.66-1.26)
	rs4864548	G/A	0.625	1.07(0.79-1.39)	0.921	1.03(0.71-1.52)	0.879	1.02(0.75-1.38)
NFIL3	rs1619450	T/C	0.495	0.85(0.52-1.32)	0.706	0.86(0.45-1.6)	0.798	0.93(0.56-1.53)
	rs10991925	A/G	0.999	0.99(0.71-1.43)	0.636	0.87(0.53-1.43)	0.418	0.84(0.56-1.25)
	rs2440589	G/A	0.509	0.90(0.69-1.22)	0.437	0.85(0.56-1.25)	0.486	0.88(0.66-1.24)
	rs968821	C/G	0.71	0.93(0.72-1.36)	0.522	0.85(0.55-1.35)	0.464	0.86(0.63-1.29)
	rs813498	T/C	0.871	0.62(0.17-3.68)	0.895	0.64(0.10-6.48)	1	0.83(0.18-3.85)
BHLHE40	rs908078	T/C	0.592	0.90(0.64-1.32)	0.718	0.88(0.54-1.46)	0.842	0.95(0.64-1.40)
	rs11130215	A/G	0.053	0.71(0.52-1.01)	0.073	0.64(0.40-1.02)	0.052	0.69(0.48-1.00)
	rs2137947	T/C	0.868	0.95(0.69-1.36)	0.728	0.89(0.56-1.44)	0.855	0.95(0.68-1.41)
CRY2	rs10838524	A/G	0.141	1.23(0.90-1.58)	0.179	1.32(0.88-1.91)	0.334	1.17(0.85-1.58)
	rs7123390	G/A	0.333	0.85(0.66-1.22)	0.503	0.85(0.55-1.31)	0.474	0.88(0.65-1.30)
	rs10838527	A/G	0.578	0.87(0.56-1.37)	1	1.04(0.59-1.87)	0.804	0.93(0.58-1.50)
	rs3824872	C/A	0.212	0.80(0.58-1.13)	0.268	0.75(0.48-1.21)	0.240	0.79(0.55-1.14)
ARNTL	rs2279287	C/T	0.482	1.11(0.82-1.48)	0.357	1.21(0.81-1.79)	0.330	1.18(0.84-1.60)
	rs10766074	T/C	0.360	1.18(0.82-1.72)	0.084	1.52(0.97-2.45)	0.291	1.24(0.84-1.86)
	rs1982350	G/A	0.177	0.81(0.60-1.06)	0.926	0.97(0.66-1.41)	0.259	0.82(0.60-1.10)
	rs6486121	C/T	0.571	1.08(0.82-1.42)	0.081	0.70(0.48-1.03)	0.650	1.07(0.68-1.25)
	rs1562438	C/T	0.571	0.91(0.68-1.23)	0.488	1.15(0.77-1.70)	0.681	0.93(0.66-1.26)
	rs2290036	T/C	0.010	1.70(1.13-2.51)	0.014	1.88(1.09-3.09)	0.041	1.57(0.98-2.37)
	rs1868049	C/T	0.400	1.17(0.79-1.66)	0.797	1.08(0.64-1.78)	0.055	1.50(1.02-2.23)
	rs11022778	T/G	0.813	0.96(0.75-1.37)	0.913	0.97(0.65-1.49)	0.670	0.93(0.70-1.36)
	rs3816358	C/A	0.341	1.21(0.78-1.72)	0.046	1.66(0.99-2.63)	0.366	1.22(0.76-1.79)
	rs4757151	G/A	0.570	1.07(0.80-1.40)	0.957	1.0(0.69-1.46)	0.712	1.05(0.78-1.43)
	rs3897902	A/C	0.478	1.16(0.76-1.71)	0.437	1.25(0.72-2.11)	0.111	1.44(0.94-2.22)
	rs969485	A/G	0.069	1.34(0.96-1.81)	0.067	1.48(0.98-2.25)	0.025	1.49(1.06-2.1)
ARNTL2	rs10842905	T/C	0.177	1.21(0.87-1.54)	0.285	1.23(0.82-1.78)	0.195	1.22(0.86-1.61)
	rs4964052	G/T	0.520	0.90(0.68-1.19)	0.698	0.91(0.62-1.33)	0.780	0.95(0.70-1.29)
	rs922270	T/C	0.485	1.18(0.75-1.80)	0.343	0.70(0.34-1.42)	0.796	1.08(0.65-1.77)
	rs4964060	G/A	0.138	0.79(0.61-1.08)	0.143	0.73(0.51-1.11)	0.028	0.68(0.51-0.96)
	rs7304939	C/T	0.073	0.6(0.34-1.05)	0.133	0.54(0.25-1.23)	0.023	0.46(0.24-0.92)
	rs12299407	T/C	0.184	0.74(0.49-1.11)	0.107	0.60(0.33-1.11)	0.046	0.60(0.37-0.98)
	rs1037921	A/G	0.282	0.70(0.39-1.27)	0.068	0.39(0.14-1.12)	0.047	0.47(0.22-1.00)
	rs4931075	G/A	0.989	0.99(0.74-1.37)	0.525	1.15(0.78-1.77)	0.546	0.88(0.63-1.26)
	rs2289709	C/T	0.142	0.68(0.42-1.10)	0.02	0.37(0.16-0.88)	0.014	0.47(0.25-0.87)
BHLHE41	rs1048155	C/G	0.816	1.03(0.76-1.36)	0.919	1.03(0.70-1.53)	0.806	1.04(0.75-1.42)
TIMELESS	rs2291739	T/C	0.961	0.99(0.74-1.3)	0.682	1.09(0.74-1.59)	0.768	0.95(0.70-1.30)
	rs2291738	G/A	0.921	1.01(0.75-1.31)	0.904	1.02(0.70-1.49)	0.802	0.95(0.70-1.29)
	rs7486220	G/A	0.532	0.91(0.68-1.22)	0.07	0.69(0.46-1.05)	0.612	0.92(0.67-1.27)
	*rs1082214	C/T	0.067	1.56(1.01-2.58)	0.0009	2.70(1.59-4.64)	0.037	1.72(1.09-3.06)
CRY1	rs2287162	C/G	0.124	1.26(0.96-1.71)	0.113	1.37(0.94-2.04)	0.103	1.29(0.95-1.78)
	rs2287161	G/C	0.088	1.29(0.97-1.70)	0.074	1.42(0.97-2.07)	0.133	1.28(0.94-1.73)
	rs10861683	T/A	0.163	0.78(0.56-1.07)	0.099	0.66(0.42-1.06)	0.095	0.73(0.51-1.04)
	rs11113179	G/A	0.703	1.11(0.72-1.86)	0.501	1.28(0.69-2.38)	0.672	1.14(0.67-1.92)
	rs3809237	A/G	0.757	1.04(0.78-1.37)	0.819	1.04(0.70-1.51)	0.985	0.99(0.74-1.37)
RORA	rs2290430	A/C	0.078	0.54(0.26-1.02)	0.359	0.66(0.27-1.52)	0.057	0.49(0.22-1.00)
	rs12914584	A/C	0.719	0.92(0.62-1.32)	0.708	0.87(0.52-1.47)	0.377	0.81(0.53-1.22)
	rs2028122	G/A	0.466	0.88(0.66-1.21)	0.758	0.93(0.61-1.41)	0.585	0.90(0.65-1.26)
	rs4775281	T/G	0.194	0.83(0.62-1.1)	0.968	0.98(0.67-1.43)	0.271	0.83(0.61-1.14)
	rs4774370	T/C	0.375	0.85(0.60-1.24)	0.278	1.26(0.82-1.99)	0.545	0.89(0.60-1.31)
	rs1863270	T/G	0.686	1.06(0.78-1.42)	0.385	1.21(0.80-1.80)	0.488	1.13(0.82-1.58)
	rs11637301	T/A	0.646	0.90(0.61-1.33)	1	0.99(0.60-1.67)	0.923	0.96(0.64-1.46)
	rs341373	G/A	0.371	1.14(0.84-1.49)	0.840	1.04(0.69-1.53)	0.919	1.02(0.73-1.4)
	rs8027829	C/T	0.418	0.88(0.66-1.18)	0.622	0.89(0.60-1.31)	0.428	0.86(0.62-1.18)
	rs16943429	A/G	0.935	1.02(0.73-1.43)	0.567	1.15(0.73-1.78)	0.852	0.96(0.66-1.39)
	rs1568717	G/T	0.259	1.20(0.83-1.60)	0.026	1.60(1.04-2.39)	0.392	1.17(0.79-1.61)
	rs893287	C/T	0.037	0.72(0.55-0.99)	0.050	0.65(0.43-0.99)	0.050	0.72(0.53-1.02)
	rs4774388	A/G	0.321	1.22(0.82-1.79)	0.859	1.08(0.63-1.87)	0.352	1.23(0.81-1.91)
	rs1816624	A/G	0.921	1.01(0.72-1.49)	1	0.97(0.60-1.61)	0.830	1.05(0.73-1.61)
	rs6494251	C/T	0.651	1.08(0.74-1.46)	0.500	0.84(0.50-1.34)	0.569	1.11(0.75-1.56)
	rs10438343	G/A	1	0.99(0.69-1.35)	0.402	0.81(0.49-1.31)	0.847	1.04(0.70-1.47)
TIPIN	rs3759785	G/A	0.071	1.80(0.95-3.25)	0.128	1.95(0.88-4.24)	0.073	1.87(0.95-3.54)
	rs3759786	G/T	0.755	0.93(0.62-1.35)	1	1.0(0.60-1.68)	0.741	0.92(0.59-1.39)
	rs2063690	C/G	0.165	1.37(0.89-2.2)	0.059	1.72(0.97-3.03)	0.037	1.71(1.09-2.82)
	rs8031897	T/C	0.068	0.73(0.53-1.02)	0.120	0.69(0.43-1.08)	0.128	0.75(0.51-1.05)
NR1D1	rs2314339	G/A	0.700	1.08(0.74-1.54)	0.970	0.98(0.59-1.63)	0.823	1.05(0.70-1.56)
	rs2071427	G/A	0.757	1.05(0.77-1.38)	1	0.99(0.66-1.49)	0.590	1.09(0.79-1.49)
	rs2269457	T/C	1	1.0(0.74-1.36)	0.671	0.90(0.59-1.37)	0.859	1.02(0.74-1.45)
	rs2071570	C/A	0.306	1.16(0.86-1.56)	0.214	1.28(0.86-1.91)	0.076	1.34(0.98-1.86)
PER1	rs2289591	G/T	0.391	0.84(0.59-1.21)	0.162	0.65(0.38-1.11)	0.228	0.76(0.52-1.16)
	rs2253820	G/A	0.836	1.07(0.71-1.62)	1	0.96(0.52-1.70)	0.911	1.04(0.63-1.61)
	rs3027188	G/C	0.731	0.88(0.56-1.50)	0.278	0.60(0.27-1.33)	0.537	0.81(0.45-1.42)
	rs885747	G/C	0.787	1.04(0.77-1.33)	0.040	0.66(0.45-0.96)	0.705	0.93(0.70-1.28)
	rs2518023	G/T	0.772	1.11(0.65-2.05)	0.832	0.88(0.37-2.07)	0.872	1.07(0.54-1.97)
DBP	rs3745733	G/A	0.392	1.18(0.80-1.67)	0.508	1.19(0.73-1.94)	0.516	1.15(0.75-1.68)
CSNK1E	rs135745	G/C	0.121	1.26(0.96-1.66)	0.843	1.04(0.70-1.49)	0.200	1.22(0.89-1.62)
	rs2075984	A/C	0.130	1.25(0.95-1.65)	0.139	1.33(0.89-1.93)	0.342	1.16(0.86-1.6)
	rs5750581	T/C	0.271	1.26(0.86-1.93)	0.180	1.45(0.86-2.47)	0.386	1.23(0.81-1.98)
	rs7289981	C/T	0.260	1.28(0.86-1.96)	0.278	1.40(0.80-2.41)	0.468	1.20(0.79-1.97)
aSNPs yielding permutated pointwise p-values, bold are SNPs having the p-values < 0.05 in the single-locus analyses.
bAlleles: Major/Minor.
D+, patients with depression.
D–, controls (no depression).
D+EMA+, depressed patients with early morning awakening.
D–EMA–, controls without early morning awakening.
D+FAT+, depressed patients with fatigue.
D–FAT–, controls without fatigue.
*SNP indicated permutation-based corrected empirical P-value (P<0.05) over the model D+EMA+ vs. D–EMA–.
