# Supplementary material for: Systematic Analysis of Circadian Genes in a Population-Based Sample Reveals Association of TIMELESS with Depression and Sleep Disturbance
Source: PLoS One. 2010 Feb 18;5(2):e9259. doi: 10.1371/journal.pone.0009259 (PMC2823770; doi:10.1371/journal.pone.0009259)
Supplement: Table S3 — Results from association analysis of Global Seasonality Score (GSS) with the sample of depressed females and males. SNPs yielding suggestive P-values (P<0.05). Alleles: Major/Minor. β = Regression coefficient. P-values for the GSS factor 1 and factor 2 were generated using the linear regression model including age and affection status as covariates. (0.02 MB XLS) [file pone.0009259.s005.xls]

## Sheet: Table_S3
Table S3. Results from association analysis of Global Seasonality Score (GSS) with the sample of depressed females and males.
Gene	SNPs	Alleles	GSSf1 P-value (β)	GSSf2 P-value(β)	Gender
NPAS2	rs1374324	G/A	0.018(0.06)	0.129(0.037)	Female
NPAS2	S471L	C/T	0.856(-0.006)	0.002(-0.097)	Female
PER2	rs3739064	A/G	0.045(-0.056)	0.214(0.032)	Female
CLOCK	rs1801260	A/G	0.284(0.032)	0.024(0.065)	Female
CLOCK	rs11932595	T/C	0.184(0.035)	0.049(0.048)	Female
NFIL3	rs813498	T/C	0.008(-0.261)	0.516(0.060)	Female
TIMELESS	rs1082214	C/T	0.829(-0.010)	0.016(-0.110)	Female
RORA	rs4775281	T/G	0.034(-0.056)	0.513(-0.016)	Female
RORA	rs11637301	T/A	0.024(0.077)	0.724(-0.011)	Female
TIPIN	rs3759785	G/A	0.001(0.224)	0.256(-0.076)	Female
TIPIN	rs2063690	C/G	0.35(0.043)	0.005(-0.121)	Female
NR1D1	rs2314339	G/A	0.864(-0.005)	0.049(0.062)	Female
NFIL3	rs2440589	G/A	0.050(0.062)	0.559(-0.013)	Male
ARNTL	rs2279287	C/T	0.044(0.067)	0.240(0.028)	Male
PER1	rs885747	G/C	0.022(0.069)	0.371(0.019)	Male
CRY1	rs2287162	C/G	0.305(0.035)	0.0009(0.082)	Male
CRY1	rs2287161	G/C	0.928(0.002)	0.01(0.052)	Male
NR1D1	rs2071570	C/A	0.344(-0.032)	0.047(0.049)	Male
SNPs yielding suggestive P-values (P<0.05).
Alleles: Major/Minor.
β=Regression coefficient.
P-values for the GSS factor 1 and factor 2 were generated using the linear regression model including age and affection status as covariates.
