# Supplementary material for: Systematic Analysis of Circadian Genes in a Population-Based Sample Reveals Association of TIMELESS with Depression and Sleep Disturbance
Source: PLoS One. 2010 Feb 18;5(2):e9259. doi: 10.1371/journal.pone.0009259 (PMC2823770; doi:10.1371/journal.pone.0009259)
Supplement: Table S5 — List of genotyped circadian SNPs in the current study. The variant information is from the NCBI dbSNP BUILD 125 and 129 (http://www.ncbi.nlm.nih.gov/). (0.03 MB XLS) [file pone.0009259.s007.xls]

## Sheet: Table_S5
Table S5. List of genotyped circadian SNPs in the current study.
Gene Name	Gene Symbol	Location	SNPs	Position	Role	Alleles	Success rate
period homolog 3 (Drosophila)	PER3	1p36.23	rs3753503	7764558	Promoter	G/A	0.985
			rs228729	7768282	Intron	T/C	0.995
			rs228682	7778933	Intron	C/T	0.992
			rs228642	7785880	Intron	C/T	0.987
			rs1891217	7794436	Intron	T/C	0.993
			rs17374292	7803821	Intron	C/T	0.963
			rs12035969	7815433	Intron	C/T	0.991
			rs10462021	7819720	Exon	A/G	0.993
period homolog 2 (Drosophila)	PER2	2q37.3	rs881933	238815780	Downstream	C/G	0.992
			rs934945	238819792	Exon	T/C	0.997
			rs6431590	238829867	Intron	T/C	0.991
			rs3739064	238841125	Intron	A/G	0.994
			rs11894535	238841812	Intron	A/G	0.991
			rs10462023	238849320	Intron	T/C	0.978
			rs2304672	238851328	5’ UTR	C/G	0.989
			rs4663302	238868500	Promoter	C/T	0.992
neuronal PAS domain protein 2	NPAS2	2q11.2	rs6722909	100827527	Intron	A/G	0.951
			rs1811399	100845446	Intron	C/A	0.993
			rs12712083	100875331	Intron	A/G	0.986
			rs2117714	100888209	Intron	A/G	0.972
			rs6725296	100904136	Intron	A/G	0.993
			rs3820785	100914246	Intron	A/G	0.989
			rs12712085	100931583	Intron	A/G	0.990
			rs17025078	100946008	Intron	A/G	0.988
			rs2305160	100957736	Exon	A/G	0.991
			S471L	100960623	Exon	C/T	0.991
			rs1374324	100980754	3' end	A/G	0.994
clock homolog (mouse)	CLOCK	4q12	rs10462028	55993057	Downstream	A/G	0.989
			rs1801260	55996126	3' UTR	C/T	0.854
			rs11932595	56018354	Intron	C/T	0.993
			rs6850524	56076754	Intron	C/G	0.995
			rs4864548	56108560	Promoter	A/G	0.993
nuclear factor, interleukin 3 regulated	NFIL3	9q22.31	rs1619450	93208976	3' UTR	C/T	0.978
			rs10991925	93217461	Intron	G/A	0.987
			rs2440589	93218808	Intron	G/A	0.994
			rs968821	93227455	Promoter	C/G	0.978
			rs813498	93228207	Promoter	C/T	0.995
basic helix-loop-helix family, member e40	BHLHE40	3p26	rs908078	4999771	Exon	C/T	0.996
			rs11130215	5001008	Exon	G/A	0.980
			rs2137947	5005961	3' UTR	C/T	0.995
cryptochrome 2 (photolyase-like)	CRY2	11p11.2	rs10838524	45826753	Intron	A/G	0.962
			rs7123390	45847994	Intron	A/G	0.990
			rs10838527	45859770	3' UTR	A/G	0.995
			rs3824872	45862181	Downstream	A/C	0.993
aryl hydrocarbon receptor nuclear translocator-like	ARNTL	11p15.2	rs2279287	13255061	Promoter	C/T	0.992
			rs7950226	13274715	Intron	A/G	0.975
			rs10766074	13275142	Intron	C/T	0.983
			rs1982350	13306707	Intron	A/G	0.994
			rs6486121	13312346	Intron	C/T	0.992
			rs1562438	13320776	Intron	C/T	0.964
			rs2290036	13336364	Intron	C/T	0.982
			rs1868049	13340258	Intron	C/T	0.985
			rs11022778	13347436	Intron	G/T	0.993
			rs3816358	13348048	Intron	A/C	0.994
			rs4757151	13348789	Intron	A/G	0.983
			rs2278749	13354454	Intron	T/C	0.994
			rs3897902	13358379	Intron	C/A	0.962
			rs969485	13359619	Intron	A/G	0.983
aryl hydrocarbon receptor nuclear translocator-like 2	ARNTL2	12p11.23	rs10842905	27374170	Promoter	C/T	0.993
			rs7137588	27375106	Promoter	C/G	0.993
			rs4964052	27380597	Intron	G/T	0.984
			rs922270	27396218	Intron	C/T	0.992
			rs17413842	27414190	Intron	A/G	0.986
			rs4964060	27424634	Intron	A/G	0.992
			rs7304939	27435612	Intron	C/T	0.986
			rs12299407	27440450	Intron	C/T	0.992
			rs1037921	27444833	Exon	A/G	0.997
			rs4931075	27456413	Intron	A/G	0.994
			rs2289709	27464900	Downstream	C/T	0.993
basic helix-loop-helix family, member e41	BHLHE41	12p11.23-p12.1	rs1048155	26164355	3' UTR	C/G	0.994
timeless homolog (Drosophila)	TIMELESS	12q13.2	rs2291739	55100920	Exon	C/T	0.991
			rs2291738	55101548	Intron	A/G	0.985
			rs7486220	55123683	Intron	A/G	0.990
			(rs4630333)
			rs1082214	55132757	Promoter	T/C	0.996
cryptochrome 1 (photolyase-like)	CRY1	12q23.3	rs2287162	105905035	Downstream	C/G	0.993
			rs2287161	105905270	Downstream	C/G	0.986
			rs10861683	105905690	Downstream	A/T	0.988
			rs11113179	105976915	Intron	A/G	0.993
			rs3809237	106011042	5' UTR	A/G	0.966
RAR-related orphan receptor A	RORA	15q22.2	rs2290430	58579246	Intron	A/C	0.995
			rs12914584	58605378	Intron	A/C	0.995
			rs2028122	58628567	Intron	A/G	0.992
			rs4775281	58631063	Intron	G/T	0.957
			rs4774370	58680723	Promoter	C/T	0.993
			rs1863270	58799551	Intron	G/T	0.994
			rs11637301	58835190	Intron	A/T	0.992
			rs341373	58900506	Intron	A/G	0.990
			rs8027829	58961163	Intron	T/C	0.987
			rs16943429	59066545	Intron	G/A	0.992
			rs1568717	59149739	Intron	T/G	0.994
			rs893287	59181524	Intron	T/C	0.984
			rs4774388	59254290	Intron	G/A	0.988
			rs1816624	59256614	Intron	G/A	0.995
			rs6494251	59301859	Intron	T/C	0.971
			rs10438343	59310872	Promoter	A/G	0.992
TIMELESS interacting protein	TIPIN	15q22.31	rs3759785	64412524	3' UTR	A/G	0.995
			rs3759786	64416457	Exon	T/G	0.989
			rs2063690	64428786	Exon	C/G	0.995
			rs8031897	64433145	Intron	C/T	0.993
nuclear receptor subfamily 1, group D, member 1	NR1D1	17q11.2	rs2314339	35506738	Intron	A/G	0.988
			rs2071427	35508018	Intron	A/G	0.993
			rs2269457	35508215	Intron	C/T	0.994
			rs2071570	35510616	Promoter	A/C	0.993
period homolog 1 (Drosophila)	PER1	17p13.1	rs2289591	7988735	Intron	G/T	0.993
			rs2253820	7988894	Exon	A/G	0.992
			rs3027188	7989710	Intron	C/G	0.992
			rs885747	7991462	Intron	C/G	0.992
			rs2518023	7997331	Promoter	T/G	0.992
D site of albumin promoter (albumin D-box) binding protein	DBP	19q13.33	rs3745733	53824446	Exon	A/G	0.992
casein kinase 1, epsilon	CSNK1E	22q13.1	rs135745	37013583	3' UTR	C/G	0.993
			rs2075984	37020835	Intron	A/C	0.982
			rs5750581	37025352	Intron	C/T	0.990
			rs7289981	37049908	Promoter	C/T	0.995
The variant information is from the NCBI dbSNP BUILD 125 and 129 (http://www.ncbi.nlm.nih.gov/).
